# Supplementary material for: Different Dietary Ratios of Camelina Oil to Sandeel Oil Influence the Capacity to Synthesise and Deposit EPA and DHA in Zucker Fa/Fa Rats
Source: Nutrients. 2023 May 17;15(10):2344. doi: 10.3390/nu15102344 (PMC10224350; doi:10.3390/nu15102344)
Supplement: Supplementary file 1 [file nutrients-15-02344-s001.zip]

Archive with 1 entries (1 files):
- nutrients-2375267-supplementary.pdf
